# Supplementary material for: Cerium Oxide Nanoparticles Alleviate Hepatic Fibrosis Phenotypes In Vitro
Source: Int J Mol Sci. 2021 Oct 29;22(21):11777. doi: 10.3390/ijms222111777 (PMC8584085; doi:10.3390/ijms222111777)
Supplement: Supplementary file 1 [file ijms-22-11777-s001.zip]

Archive with 1 entries (1 files):
- ijms-1369682-supplementary.pptx
